# Supplementary material for: CircEYA3 aggravates intervertebral disc degeneration through the miR-196a-5p/EBF1 axis and NF-κB signaling
Source: Commun Biol. 2024 Mar 30;7:390. doi: 10.1038/s42003-024-06055-2 (PMC10981674; doi:10.1038/s42003-024-06055-2)
Supplement: Supplementary file 3 — Supplementary Data 1 [file 42003_2024_6055_MOESM3_ESM.xlsx]

## Sheet: Figure 1
Fig.1e Relative circEYA3 expression			Fig.1f Relative circEYA3 expression										Fig.1k Apoptpsis rate %
Normal	IDD		Control		sicirc-1		sicirc-2		sicirc-3				Control	IL-1β	IL-1β+vector	IL-1β+circEYA3	IL-1β+siSCR	IL-1β+sicirc-1
1.378	0.759		Mean	SD	Mean	SD	Mean	SD	Mean	SD			4.88	9.19	9.81	18.94	9.25	6.93
0.525	0.898		1	0.125	0.218	0.033	0.414	0.043	0.455	0.05			4.46	9.86	10.33	17.26	8.08	7.33
0.907	0.95												5.45	8.55	8.26	20.44	9.99	6.25
0.691	0.957
1.47	0.991		Fig.1g Relative EYA3 expression
1.029	1.434		Control		sicirc-1
	1.993		Mean	SD	Mean	SD
	2.035		1	0.117	0.944	0.089
	2.154
	2.213
	2.223		Fig.1h Relative expression
	2.511			Control		IL-1β		IL-1β+vector		IL-1β+circEYA3
	2.533			Mean	SD	Mean	SD	Mean	SD	Mean	SD
	2.644		MMP-13	1	0.132	1.983	0.177	2.133	0.203	4.201	0.35
	3.145		Collagen II	1	0.098	0.48	0.032	0.513	0.06	0.227	0.028
	3.174		IL-6	1	0.132	2.897	0.344	3.141	0.305	5.543	0.561
	3.532		PARP1	1	0.122	2.312	0.188	2.51	0.282	4.484	0.546
	3.565
	3.626
	4.079		Fig.1h Relative expression
	4.133			Control		IL-1β		IL-1β+siSCR		IL-1β+sicirc-1
	4.149			Mean	SD	Mean	SD	Mean	SD	Mean	SD
	4.253		MMP-13	1	0.089	2.078	0.184	1.989	0.211	1.231	0.145
	4.281		Collagen II	1	0.111	0.505	0.042	0.528	0.055	0.921	0.101
	4.282		IL-6	1	0.108	2.788	0.294	3.081	0.295	1.647	0.176
	4.354		PARP1	1	0.117	2.205	0.215	2.385	0.261	1.355	0.15
	4.382
	4.749
	4.753
	4.878
	4.884
	4.933
	5.189

## Sheet: Figure 3
Fig.3b Relative miR-196a-5p expression			Fig.3c Relative EBF1 expression			Fig.3d Relative expression			Fig.3d Relative expression			Fig.3g Relative luciferase activity
Normal	IDD		Normal	IDD		miR-196a-5p	circEYA3		miR-196a-5p	EBF1		Wt-circ+miR-NC		Wt-circ+miR-196a-5p mimic		Mut-circ+miR-196a-5p mimic		Mut-circ+miR-NC
0.733	0.267		1.551	3.56		0.267	0.759		0.267	1.03		Mean	SD	Mean	SD	Mean	SD	Mean	SD
0.909	0.326		0.565	3.364		0.326	0.898		0.326	1.125		1	0.125	0.436	0.039	1.111	0.131	0.965	0.108
1.384	0.178		0.872	2.995		0.356	0.95		0.356	1.258
0.452	0.37		1.221	1.842		0.37	0.957		0.37	1.293
0.987	0.356		0.802	2.374		0.378	0.991		0.378	1.338		Fig.3h Relative Expression
1.535	0.304		0.989	2.53		0.304	1.434		0.304	1.421			miR-NC		miR-196a-5p mimic
	0.13			1.293		0.245	1.993		0.245	1.489			Mean	SD	Mean	SD
	0.378			1.421		0.201	2.035		0.201	1.58		Input	1	0.117	1	0.131
	0.233			2.689		0.233	2.154		0.233	1.842		Ago2	3.784	0.488	4.176	0.396
	0.126			2.059		0.126	2.213		0.362	2.024
	0.135			3.52		0.259	2.223		0.259	2.059
	0.354			4.554		0.354	2.511		0.354	2.208		Fig.3h Relative Expression
	0.135			2.208		0.135	2.533		0.135	2.259			miR-NC		miR-196a-5p mimic
	0.297			2.727		0.297	2.644		0.297	2.374			Mean	SD	Mean	SD
	0.362			2.601		0.362	3.145		0.126	2.53		Ago2	1	0.126	5.078	0.553
	0.21			1.489		0.178	3.174		0.178	2.561		IgG	1	0.105	0.936	0.117
	0.176			1.258		0.176	3.532		0.176	2.601
	0.149			3.142		0.149	3.565		0.149	2.689
	0.085			3.261		0.085	3.626		0.085	2.727		Fig.3j Relative luciferase activity
	0.051			2.897		0.135	4.079		0.135	2.756		Wt-EBF1+miR-NC		Wt-EBF1+miR-196a-5p mimic		Mut-EBF1+miR-196a-5p mimic		Mut-EBF1+miR-NC
	0.259			2.259		0.13	4.133		0.221	2.801		Mean	SD	Mean	SD	Mean	SD	Mean	SD
	0.05			3.016		0.05	4.149		0.05	2.839		1	0.132	0.433	0.059	0.927	0.111	0.955	0.088
	0.316			1.58		0.316	4.253		0.316	2.897
	0.105			4.673		0.105	4.281		0.105	2.995
	0.201			2.756		0.051	4.282		0.051	3.016		Fig.3k Relative EBF1 expression
	0.252			2.839		0.252	4.354		0.252	3.142		NC		vector+miR-NC		circEYA3+miR-NC		vector+miR-196a-5p mimic		circEYA3+miR-196a-5p mimic
	0.218			1.338		0.218	4.382		0.218	3.261		Mean	SD	Mean	SD	Mean	SD	Mean	SD	Mean	SD
	0.221			2.024		0.221	4.749		0.13	3.364		1	0.096	0.931	0.101	2.437	0.159	0.544	0.081	1.115	0.135
	0.066			1.03		0.066	4.753		0.066	3.52
	0.087			2.801		0.087	4.878		0.087	3.56
	0.136			2.561		0.136	4.884		0.136	4.138		Fig.3l Relative EBF1 expression
	0.245			1.125		0.21	4.933		0.21	4.554		NC		vector+miR-NC		circEYA3+miR-NC		vector+miR-196a-5p mimic		circEYA3+miR-196a-5p mimic
	0.139			4.138		0.139	5.189		0.139	4.673		Mean	SD	Mean	SD	Mean	SD	Mean	SD	Mean	SD
												1	0.113	1.091	0.137	0.387	0.055	1.693	0.144	0.935	0.101

## Sheet: Figure 4
Fig.4a Relative expression
	Control		IL-1β+vector+miR-NC		IL-1β+circEYA3+miR-NC		IL-1β+vector+miR-196a-5p		IL-1β+circEYA3+miR-196a-5p		IL-1β+miR-NC+EBF1		IL-1β+miR-196a-5p+EBF1
	Mean	SD	Mean	SD	Mean	SD	Mean	SD	Mean	SD	Mean	SD	Mean	SD
MMP-13	1	0.126	2.775	0.248	5.983	0.703	1.811	0.229	4.133	0.376	5.558	0.501	3.787	0.413
Collagen II	1	0.103	0.437	0.039	0.213	0.028	0.499	0.032	0.368	0.033	0.237	0.021	0.344	0.029
IL-6	1	0.128	2.653	0.277	5.311	0.449	1.83	0.202	3.422	0.309	4.398	0.255	3.682	0.433
PARP1	1	0.113	2.447	0.199	4.988	0.513	1.783	0.191	2.279	0.266	4.313	0.472	1.976	0.202
Fig.4a Relative expression
	Control		IL-1β+siSCR+NC inhibitor		IL-1β+sicirc-1+NC inhibitor		IL-1β+siSCR+miR-196a-5p inhibitor		IL-1β+sicirc-1+miR-196a-5p inhibitor		IL-1β+NC inhibitor+siEBF1		IL-1β+miR-196a-5p inhibitor+siEBF1
	Mean	SD	Mean	SD	Mean	SD	Mean	SD	Mean	SD	Mean	SD	Mean	SD
MMP-13	1	0.113	3.013	0.273	2.164	0.187	3.577	0.321	2.484	0.276	1.734	0.183	2.787	0.301
Collagen II	1	0.122	0.411	0.047	0.733	0.066	0.317	0.037	0.468	0.051	0.837	0.107	0.42	0.038
IL-6	1	0.119	2.496	0.189	1.787	0.123	6.052	0.553	2.668	0.218	2.013	0.227	2.579	0.302
PARP1	1	0.113	2.226	0.232	1.579	0.144	5.212	0.607	2.039	0.243	1.531	0.123	2.658	0.278
Fig.4d Apoptosis Rate %
Control		IL-1β+vector+miR-NC		IL-1β+circEYA3+miR-NC		IL-1β+vector+miR-196a-5p		IL-1β+circEYA3+miR-196a-5p		IL-1β+miR-NC+EBF1		IL-1β+miR-196a-5p+EBF1
Mean	SD	Mean	SD	Mean	SD	Mean	SD	Mean	SD	Mean	SD	Mean	SD
4.581	0.544	9.58	0.848	17.7	2.554	7.6	0.488	12.643	1.636	16.0033	2.02146	9.95	1.734
Fig.4d Apoptosis Rate %
Control		IL-1β+siSCR+NC inhibitor		IL-1β+sicirc-1+NC inhibitor		IL-1β+siSCR+miR-196a-5p inhibitor		IL-1β+sicirc-1+miR-196a-5p inhibitor		IL-1β+NC inhibitor+siEBF1		IL-1β+miR-196a-5p inhibitor+siEBF1
Mean	SD	Mean	SD	Mean	SD	Mean	SD	Mean	SD	Mean	SD	Mean	SD
4.677	0.612	9.683	0.451	7.593	0.345	22.533	2.238	12.42	1.054	8.033	1.209	12	1.69

## Sheet: Figure 5
Fig.5a Histological Grade
Control		IDD		IDD+miR-NC		IDD+miR-196a-5p		IDD+vector		IDD+circEYA3		IDD+EBF1
Mean	SD	Mean	SD	Mean	SD	Mean	SD	Mean	SD	Mean	SD	Mean	SD
4	0	9.75	0.829156	9.625	0.856957	7.875	0.599479	9.5	0.866025	10.5	1.11803	10.125	1.05327

## Sheet: Figure 6
Fig.6a Relative expression
	Control		EBF1		siEBF1
	Mean	SD	Mean	SD	Mean	SD
IkBα	1	0.117	0.411	0.033	1.885	0.201
p-IkBα	1	0.124	2.278	0.313	0.571	0.064
p65 cyto	1	0.099	0.733	0.065	1.47	0.164
Fig.6b Relative expression
	Control		EBF1		siEBF1
	Mean	SD	Mean	SD	Mean	SD
p65 nuc	1	0.125	1.311	0.122	0.659	0.041
Fig.6g Relative expression
	Control		IL-1β
	Mean	SD	Mean	SD
EBF1	1	0.119	1.667	0.221
Fig.6h Fold enrichment of IKBKB Promoter vs. IgG
	Normal		IL-1β
	Mean	SD	Mean	SD
IgG	1	0.122	1	0.117
EBF1-Ab	3.132	0.448	6.491	0.732
Fig.6i Relative expression
	Control		EBF1		siEBF1
	Mean	SD	Mean	SD	Mean	SD
IKK β	1	0.103	3.159	0.401	0.508	0.059
Fig.6j Relative expression
	Control		IKK β		siIKK β
	Mean	SD	Mean	SD	Mean	SD
IkBα	1	0.121	0.316	0.041	2.379	0.288
p-IkBα	1	0.114	1.528	0.178	0.588	0.062
p65 cyto	1	0.117	0.607	0.071	1.396	0.121
Fig.6k Relative expression
	Control		IKK β		siIKK β
	Mean	SD	Mean	SD	Mean	SD
IKK β	1	0.122	1.513	0.165	0.712	0.081
Fig.6l Relative expression
	vector+miR-NC		circEYA3+miR-NC		vector+miR-196a-5p		circEYA3+niR-196a-5p		miR-NC+EBF1		miR-196a-5p+EBF1
	Mean	SD	Mean	SD	Mean	SD	Mean	SD	Mean	SD	Mean	SD
p65 cyto	1	0.114	0.587	0.066	1.622	0.194	0.781	0.083	0.423	0.051	0.748	0.069
p65 nuc	1	0.121	1.312	0.145	0.641	0.058	0.926	0.117	1.533	0.132	0.877	0.092
Fig.6l Relative expression
	siSCR+NC inhibitor		sicirc-1+NC inhibitor		siSCR+miR-196a-5p inhibitor		sicirc-1+miR-196a-5p inhibitor		NC inhibitor+siEBF1		miR-196a-5p inhibitor+siEBF1
	Mean	SD	Mean	SD	Mean	SD	Mean	SD	Mean	SD	Mean	SD
p65 cyto	1	0.107	1.411	0.132	0.489	0.042	0.683	0.075	1.212	0.099	0.855	0.097
p65 nuc	1	0.093	0.505	0.044	1.577	0.169	0.873	0.102	0.577	0.072	1.111	0.122

## Sheet: Supplementary Figure 1
Supplementary Figure 1a Relative expression
	Control		IL-1β		IL-1β+vector		IL-1β+circEYA3
	Mean	SD	Mean	SD	Mean	SD	Mean	SD
ADAMTS-5	1	0.124	2.894	0.331	3.211	0.244	5.897	0.496
Aggrecan	1	0.099	0.367	0.055	0.409	0.059	0.159	0.033
Supplementary Figure 1a Relative expression
	Control		IL-1β		IL-1β+siSCR		IL-1β+sicirc-1
	Mean	SD	Mean	SD	Mean	SD	Mean	SD
ADAMTS-5	1	0.109	2.989	0.307	3.206	0.258	1.407	0.167
Aggrecan	1	0.124	0.331	0.039	0.375	0.044	0.696	0.078
Supplementary Figure 1b Relative EBF1 expression
Control		siEBF1
Mean	SD	Mean	SD
1	0.101	0.431	0.077
Supplementary Figure 1c Relative expression
	Control		IL-1β+vector+miR-NC		IL-1β+circEYA3+miR-NC		IL-1β+vector+miR-196a-5p		IL-1β+circEYA3+miR-196a-5p		IL-1β+miR-NC+EBF1		IL-1β+miR-196a-5p+EBF1
	Mean	SD	Mean	SD	Mean	SD	Mean	SD	Mean	SD	Mean	SD	Mean	SD
ADAMTS-5	1	0.109	2.894	0.331	5.488	0.423	2.137	0.303	2.694	0.288	4.656	0.573	2.433	0.309
Aggrecan	1	0.132	0.339	0.048	0.187	0.027	0.758	0.101	0.452	0.058	0.266	0.187	0.531	0.064
Supplementary Figure 1c Relative expression
	Control		IL-1β+siSCR+NC inhibitor		IL-1β+sicirc-1+NC inhibitor		IL-1β+siSCR+miR-196a-5p inhibitor		IL-1β+sicirc-1+miR-196a-5p inhibitor		IL-1β+NC inhibitor+siEBF1		IL-1β+miR-196a-5p inhibitor+siEBF1
	Mean	SD	Mean	SD	Mean	SD	Mean	SD	Mean	SD	Mean	SD	Mean	SD
ADAMTS-5	1	0.124	2.788	0.259	1.507	0.178	4.579	0.403	3.307	0.367	1.689	0.222	3.137	0.279
Aggrecan	1	0.108	0.318	0.04	0.657	0.077	0.247	0.031	0.281	0.033	0.434	0.054	0.254	0.031
